# Supplementary material for: The Benefits of Caring Massage® for Patients and Nurses: A Delphi Study
Source: Nurs Rep. 2025 Feb 18;15(2):73. doi: 10.3390/nursrep15020073 (PMC11858758; doi:10.3390/nursrep15020073)
Supplement: Supplementary file 1 [file nursrep-15-00073-s001.zip]

Archive with 1 entries (1 files):
- nursrep-3409603-supplementary.pdf
